# Supplementary material for: Ni-Based SBA-15 Catalysts Modified with CeMnOx for CO2 Valorization via Dry Reforming of Methane: Effect of Composition on Modulating Activity and H2/CO Ratio
Source: Nanomaterials (Basel). 2023 Sep 26;13(19):2641. doi: 10.3390/nano13192641 (PMC10574277; doi:10.3390/nano13192641)
Supplement: Supplementary file 1 [file nanomaterials-13-02641-s001.zip]

Archive with 1 entries (1 files):
- nanomaterials-2579109-supplementary.pdf
